# Supplementary material for: Diagnostic and Prognostic Implications of FGFR3high/Ki67high Papillary Bladder Cancers
Source: Int J Mol Sci. 2018 Aug 28;19(9):2548. doi: 10.3390/ijms19092548 (PMC6163244; doi:10.3390/ijms19092548)
Supplement: Supplementary file 1 [file ijms-19-02548-s001.zip]

Archive with 8 entries (8 files):
- Supplementary Figures S1.docx
- Supplementary Figures S2.docx
- Supplementary Table 1.docx
- Supplementary Table 2.docx
- Supplementary Table 3.docx
- Supplementary Table 4.docx
- Supplementary Table 5.docx
- Supplementary Table 6.docx
